# Supplementary material for: Gut microbiota composition in travellers is associated with faecal lipocalin-2, a mediator of gut inflammation
Source: Front Cell Infect Microbiol. 2024 Apr 26;14:1387126. doi: 10.3389/fcimb.2024.1387126 (PMC11082338; doi:10.3389/fcimb.2024.1387126)
Supplement: Supplementary Table S2 — Bacteria communities at family level and its statistical association with LCN2 levels by spearman correlation and ALDEx. [file Table_2.csv]

family	spearman rho	spearman none adjusted p-val	spearman adjusted p-val	ALDEx rho	ALDEx p-val
Oscillospiraceae	-0.421211334	7.236337025901056e-4	0.020261743672522956	-0.444730384	0.017976468
Ruminococcaceae	-0.405663745	0.00118086	0.033064066	-0.243689681	0.36488025043237544
Enterobacteriaceae	0.38603545386125004	0.002121172	0.059392811956024104	0.3500227227657324	0.10202722574183327
Clostridia_UCG-014	-0.26550663	0.038635287	1	-0.212355814	0.3864439933902331
Pasteurellaceae	0.26459635697689665	0.039332084	1	0.23839734267583287	0.3292538051073792
Erysipelotrichaceae	0.21090014191267742	0.10278177990737426	1	0.21932591882601796	0.3779261330810024
Desulfovibrionaceae	0.20925904887710037	0.105548631	1	0.21534489026969855	0.381148377
Acidaminococcaceae	0.20539551262954886	0.11228962527572704	1	0.24220980962453728	0.3210224577179817
[Eubacterium]_coprostanoligenes_group	-0.203456613	0.11579485584273176	1	-0.171139609	0.4810050405986001
Bacteroidaceae	0.2017451084082496	0.11883113407400883	1	0.20230408844526704	0.4094226695959742
Other	-0.201150739	0.12007190792214008	1	NA	NA
Streptococcaceae	0.19885159574677017	0.12445543235876909	1	0.1967353582760444	0.42379605762320777
Marinifilaceae	0.19420475892486305	0.1336849378631681	1	0.16310277300370174	0.5024483643791359
Rikenellaceae	-0.190731173	0.14091435172031855	1	-0.166135643	0.49734252684015706
Tannerellaceae	0.16900700927849774	0.19289295880575597	1	0.11191499206768904	0.6394230484916069
Lachnospiraceae	-0.152829191	0.23898426633421663	1	-0.073077241	0.7635367619261424
Christensenellaceae	-0.139966195	0.281988875	1	-0.090704323	0.7196322675004067
Akkermansiaceae	-0.126151645	0.33265994110467423	1	-0.100448258	0.6646918947289677
Bifidobacteriaceae	-0.091345713	0.48384033521408965	1	-0.049249736	0.8219178433549569
Barnesiellaceae	0.083166938	0.5239802160466007	1	0.14019615943945002	0.5614616948011895
Sutterellaceae	0.080371176	0.5380726382271029	1	0.13403333223162348	0.5761873075749406
Prevotellaceae	-0.076850226	0.5560800859244942	1	-0.077615184	0.7579956612229168
Butyricicoccaceae	-0.041637127	0.7500245801431022	1	-0.031040951	0.8784277013392655
Veillonellaceae	-0.038004742	0.771211257	1	-0.039911918	0.8512215192638016
Monoglobaceae	0.036897947	0.7777008768821618	1	0.069441598	0.7704804664767378
uncultured	-0.028793992	0.8256519664353165	1	NA	NA
Erysipelatoclostridiaceae	0.014616794	0.9109780220012401	1	0.021784935	0.8894706102419295
Muribaculaceae	-0.007864349	0.9520339936085148	1	0.018210851	0.7949952146551673
