# Supplementary material for: Gut microbiota composition in travellers is associated with faecal lipocalin-2, a mediator of gut inflammation
Source: Front Cell Infect Microbiol. 2024 Apr 26;14:1387126. doi: 10.3389/fcimb.2024.1387126 (PMC11082338; doi:10.3389/fcimb.2024.1387126)
Supplement: Supplementary Table S3 — Bacteria communities at genus level and its statistical association with LCN2 levels by spearman correlation and ALDEx. [file Table_3.csv]

genus	spearman rho	spearman none adjusted p-val	spearman adjusted p-val	ALDEx rho	ALDEx p-val
Escherichia-Shigella	0.44364795442275623	3.4210167066921714e-4	0.019157694	0.41937590891062926	0.054208147424673424
UCG-005	-0.379870457	0.002531309	0.1417532951785867	-0.282258065	0.29580433772552767
[Ruminococcus]_torques_group	0.35057504389798544	0.005606742	0.31397753517860577	0.39053121694870435	0.084045607
Other	-0.310153358	0.015318796847804888	0.8578526234770737	NA	NA
Butyricimonas	0.30669256259958383	0.016215099770426778	0.9080455871438996	0.34345460404547856	0.16385252056476243
Faecalibacterium	-0.293520243	0.021683652646249475	1	-0.120099319	0.7052151390351076
[Eubacterium]_xylanophilum_group	-0.289477985	0.023647506381391264	1	-0.162358293	0.5964020163358875
Ruminococcus	-0.285200818	0.025887124	1	-0.241200506	0.39883384823046625
Clostridia_UCG-014	-0.26550663	0.038635287	1	-0.194235441	0.5252120047070926
Lachnospiraceae_UCG-010	0.2635572570442168	0.040140168392257584	1	0.3211239093072448	0.21803798269200725
[Eubacterium]_ventriosum_group	-0.249361746	0.052620591	1	-0.19916215	0.5114516735443619
[Eubacterium]_eligens_group	-0.248043464	0.053924538314517934	1	-0.209803841	0.48063104019490016
Bilophila	0.24645964730883776	0.055525753	1	0.2896024755420412	0.28098170590445787
UCG-002	-0.231736961	0.072330967	1	-0.190698539	0.5373020252184364
Streptococcus	0.22833693965599378	0.076737457	1	0.24391484333685878	0.3921898264058133
Lachnospira	-0.228216162	0.076897823	1	-0.174539348	0.5755396357307638
Alloprevotella	-0.222955832	0.08414438	1	-0.083661505	0.7689692041992631
Haemophilus	0.22069834	0.087414842	1	0.2147656663141195	0.46861807962001484
[Eubacterium]_coprostanoligenes_group	-0.203456613	0.11579485584273176	1	-0.151028308	0.6352570055689966
Bacteroides	0.2017451084082496	0.11883113407400883	1	0.25497132800105765	0.36072150373473344
Unclassified Lachnospiraceae	-0.196250883	0.1295593375287646	1	-0.106184724	0.7362107624032157
Unclassified Ruminococcaceae	-0.195320887	0.13142238449385804	1	-0.139454158	0.6570224164114206
Alistipes	-0.187341338	0.14824797319755761	1	-0.126800469	0.6934516835352895
Parabacteroides	0.17741637071654534	0.17134992506703112	1	0.1770380255156002	0.5702232753896976
Agathobacter	-0.165340218	0.20286958367919689	1	-0.1200547	0.7155567635406677
Phascolarctobacterium	0.16437424480576232	0.2055576752564651	1	0.22391261237440507	0.4474541574081702
Coprobacter	0.15017519686773642	0.2480059623409293	1	0.1689516129032258	0.5870984011514669
UCG-003	-0.150006457	0.24854389346218445	1	-0.112695829	0.728105137
Subdoligranulum	-0.142905526	0.2719040831645402	1	-0.12847617	0.690138101
Christensenellaceae_R-7_group	-0.139966195	0.281988875	1	-0.058311988	0.8573999704882461
Akkermansia	-0.126151645	0.33265994110467423	1	-0.090595254	0.7602066697028743
Lachnoclostridium	-0.121334928	0.3515955781212765	1	-0.055491886	0.8511701855085688
Coprococcus	-0.111104814	0.39396552021044373	1	-0.063310583	0.8455157028337834
Parasutterella	0.10274339309430858	0.43073237685495613	1	0.14652217741935483	0.644547744
Sutterella	0.097088456	0.4566593618299605	1	0.1337230631940772	0.6781349506739303
Lachnospiraceae_NK4A136_group	-0.093894328	0.4716731684522498	1	-0.015343651	0.9254966509922128
Bifidobacterium	-0.091345713	0.48384033521408965	1	-0.026524904	0.9074283974016293
CAG-56	0.09035714	0.4886040655239622	1	0.12849558765203595	0.6774427181624558
Dialister	-0.077333327	0.5535924680150708	1	-0.029590412	0.8891876901371651
Blautia	0.077109699	0.5547433254418044	1	0.11539198836594394	0.721359569
[Ruminococcus]_gnavus_group	-0.076267976	0.559085287	1	-0.012744166	0.8598332317629798
Odoribacter	0.064669442	0.6204912609122665	1	0.1105569969592808	0.7362119087531797
Prevotellaceae_NK3B31_group	0.060780066	0.6417041558346008	1	0.12090122620306715	0.6815647834019383
Dorea	0.052857031	0.6857942457458668	1	0.12414975542041247	0.7025933375788905
Fusicatenibacter	-0.044343553	0.734356398	1	-0.006513584	0.9304118997886459
Monoglobus	0.036897947	0.7777008768821618	1	0.08634527	0.7874224515200421
Erysipelotrichaceae_UCG-003	0.030530216	0.8153187932499042	1	0.076381544	0.8103875092623564
Paraprevotella	-0.030120274	0.8177558199913616	1	0.024324514	0.8927085672635443
uncultured	-0.028793992	0.8256519664353165	1	NA	NA
Veillonella	-0.028756361	0.8258762661613461	1	0.017454802353252245	0.8352582318666671
Roseburia	0.027922732355070784	0.8308485164027413	1	0.068444276	0.8388471119542009
Anaerostipes	-0.023848452	0.8552414440938843	1	0.036038719592808036	0.9025726438017806
Prevotella	0.014623923914818256	0.9109347760810582	1	0.046285448	0.8641782605940485
Barnesiella	-0.01413294	0.913913523	1	0.028403457165520885	0.9167925974760733
Butyricicoccus	-0.012905175	0.9213673159810408	1	0.041128205975674244	0.8912780722533116
Muribaculaceae	-0.007864349	0.9520339936085148	1	0.049318730169222634	0.8126415853610677
